# Supplementary material for: Applying Different Vinification Techniques in Teran Red Wine Production: Impact on Bioactive Compounds and Sensory Attributes
Source: Foods. 2023 Oct 20;12(20):3838. doi: 10.3390/foods12203838 (PMC10606038; doi:10.3390/foods12203838)
Supplement: Supplementary file 1 [file foods-12-03838-s001.zip]

Archive with 1 entries (1 files):
- foods-2649302-supplementary.pdf
